# Supplementary material for: Hybrid 99mTc–ICG Sentinel Lymph Node Mapping in Apparent Early-Stage Epithelial Ovarian Cancer: A First Prospective Evaluation of a True Molecular Hybrid Tracer (HibrOv Trial)
Source: Cancers (Basel). 2026 Jun 17;18(12):1973. doi: 10.3390/cancers18121973 (PMC13296627; doi:10.3390/cancers18121973)
Supplement: Supplementary file 1 [file cancers-18-01973-s001.zip]

Archive with 1 entries (1 files):
- cancers-4315361-supplementary.pdf
